# Supplementary material for: Changes in Ammonia-Oxidizing Archaea and Bacterial Communities and Soil Nitrogen Dynamics in Response to Long-Term Nitrogen Fertilization
Source: Int J Environ Res Public Health. 2022 Feb 26;19(5):2732. doi: 10.3390/ijerph19052732 (PMC8910298; doi:10.3390/ijerph19052732)
Supplement: Supplementary file 1 [file ijerph-19-02732-s001.zip]

Archive with 1 entries (1 files):
- ijerph-1572418-supplementary.pdf
